# Supplementary material for: Quinoline-2-carbonitrile
Source: Acta Crystallogr Sect E Struct Rep Online. 2010 Aug 25;66(Pt 9):o2396. doi: 10.1107/S1600536810033118 (PMC3008022; doi:10.1107/S1600536810033118)
Supplement: Supplementary file 2 [file e-66-o2396-Isup2.hkl]

# 
# h,k,l, Fc-squared, Fo-squared, sigma(Fo-squared) and status flag 
# 
data_I
_shelx_title ' jac2am in P2(1)2(1)2(1) (100K)' 
_shelx_refln_list_code          4 
_shelx_F_calc_maximum       72.56 
_exptl_crystal_F_000       320.00 
_reflns_d_resolution_high  0.7697 
 
loop_ 
 _symmetry_equiv_pos_as_xyz 
 'x, y, z' 
 '-x+1/2, -y, z+1/2' 
 '-x, y+1/2, -z+1/2' 
 'x+1/2, -y+1/2, -z' 
 
_cell_length_a     3.8497 
_cell_length_b     9.9559 
_cell_length_c    19.9639 
_cell_angle_alpha  90.000 
_cell_angle_beta   90.000 
_cell_angle_gamma  90.000 
 
_shelx_F_squared_multiplier     1.000 
 
loop_ 
 _refln_index_h 
 _refln_index_k 
 _refln_index_l 
 _refln_F_squared_calc 
 _refln_F_squared_meas 
 _refln_F_squared_sigma 
 _refln_observed_status 
   2   0   0        8.68       15.71      5.36 o 
   4   0   0      132.06      127.70      8.51 o 
   1   1   0        9.13        9.09      3.48 o 
   2   1   0        6.07        7.15      3.43 o 
   3   1   0       10.23       10.26      2.82 o 
   4   1   0       11.11       17.23      5.74 o 
   0   2   0     2867.00     3696.59     71.93 o 
   1   2   0     1120.63     1055.28     19.72 o 
   2   2   0       74.39       69.73      3.62 o 
   3   2   0        2.22        4.64      2.66 o 
   4   2   0        6.93       11.56      5.16 o 
   1   3   0      277.48      273.66      6.13 o 
   2   3   0       51.31       62.68      8.42 o 
   3   3   0        0.33        2.61      3.17 o 
   4   3   0       24.58       14.66      4.62 o 
   0   4   0       31.54       32.76      2.86 o 
   1   4   0     1522.75     1661.20     31.12 o 
   2   4   0      371.17      374.86      9.07 o 
   3   4   0        0.20        7.62      5.43 o 
   4   4   0        3.89        1.38      4.15 o 
   1   5   0      177.19      194.12      4.88 o 
   2   5   0      551.59      227.48     12.95 o 
   3   5   0        4.78        4.96      4.33 o 
   4   5   0        2.92        7.18      4.34 o 
   0   6   0      495.94      619.41     13.31 o 
   1   6   0       11.74       14.99      2.25 o 
   2   6   0      252.26      256.23     12.87 o 
   3   6   0       67.63       70.21     11.91 o 
   4   6   0        1.40        5.92      3.56 o 
   1   7   0       53.83       58.25      3.36 o 
   2   7   0        2.05        7.10      4.11 o 
   3   7   0       17.16       20.77      6.23 o 
   4   7   0       10.92       12.05      6.76 o 
   0   8   0      248.61      262.72     17.64 o 
   1   8   0      576.36      601.79     14.59 o 
   2   8   0        7.62       13.87      4.87 o 
   3   8   0        2.64       13.58      3.46 o 
   1   9   0      777.40      745.41     14.85 o 
   2   9   0        2.44        1.61      4.23 o 
   3   9   0        6.93       10.85      5.59 o 
   0  10   0        0.00        8.17      3.68 o 
   1  10   0      335.89      279.67      9.46 o 
   2  10   0       11.63       13.31      4.14 o 
   3  10   0        1.33        6.69      7.80 o 
   1  11   0      146.18      145.23      9.87 o 
   2  11   0       14.04       13.30      8.95 o 
   0  12   0      363.10      320.34     18.52 o 
   1  12   0       15.39       33.89      9.56 o 
   1   0   1      802.93      729.11     14.35 o 
   2   0   1      205.41      192.19      8.52 o 
   3   0   1       22.81       32.24      4.55 o 
   4   0   1      107.04      115.48      8.72 o 
   1   1   1     3984.54     3737.04     46.79 o 
   2   1   1       76.52       71.72      2.85 o 
   3   1   1       36.02       38.57      2.79 o 
   4   1   1       99.82      110.97      6.35 o 
   0   2   1     2658.75     3195.99     45.71 o 
   1   2   1      915.02      856.62     12.68 o 
   2   2   1       26.26       27.95      2.08 o 
   3   2   1       36.95       37.67      2.46 o 
   4   2   1       24.34       17.71      3.38 o 
   0   3   1     1130.31     1382.62     15.63 o 
   1   3   1      220.23      230.15      6.39 o 
   2   3   1      415.07      406.56      9.21 o 
   3   3   1       15.22       15.11      2.78 o 
   4   3   1       23.53       25.42      3.43 o 
   0   4   1      349.00      415.42      5.94 o 
   1   4   1      108.82      112.48      2.78 o 
   2   4   1      184.62      174.18      4.75 o 
   3   4   1      127.20      124.51      7.09 o 
   4   4   1        2.67        3.76      3.03 o 
   0   5   1      101.05      131.53      4.12 o 
   1   5   1      276.98      314.81      4.90 o 
   2   5   1      155.96      171.56      6.71 o 
   3   5   1       44.76       47.08      3.77 o 
   4   5   1       18.03       18.64      3.51 o 
   0   6   1       18.65       20.67      2.16 o 
   1   6   1       86.57       92.62      2.79 o 
   2   6   1       19.91       18.21      4.31 o 
   3   6   1       86.16       90.80      4.70 o 
   4   6   1       25.69       31.37      4.91 o 
   0   7   1      149.44      148.69      5.49 o 
   1   7   1      268.28      269.68      5.38 o 
   2   7   1        8.50        9.56      2.88 o 
   3   7   1       32.34       34.38      4.62 o 
   4   7   1       28.06       26.30      3.97 o 
   0   8   1       32.28       33.28      4.77 o 
   1   8   1      570.07      579.42      8.23 o 
   2   8   1      191.60      171.38      5.09 o 
   3   8   1       63.78       53.41      5.18 o 
   0   9   1      743.50      736.86     15.99 o 
   1   9   1       10.22       10.45      2.44 o 
   2   9   1       46.19       46.96      3.42 o 
   3   9   1       45.21       40.96      4.30 o 
   0  10   1        0.17        7.56      2.52 o 
   1  10   1       29.34       37.56      3.19 o 
   2  10   1       60.73       60.74      3.81 o 
   3  10   1        1.42        5.11      4.32 o 
   0  11   1        1.98        7.40      3.91 o 
   1  11   1        8.26       15.62      3.67 o 
   2  11   1        7.77        8.92      3.91 o 
   0  12   1      139.62      123.52     11.45 o 
   1  12   1        2.65       12.89      3.43 o 
   1   0   2      682.61      649.87     12.49 o 
   2   0   2       22.39       24.84      3.90 o 
   3   0   2      113.76      112.65      6.19 o 
   4   0   2       89.54       99.43      9.57 o 
   1   1   2     5264.99     5099.20     66.84 o 
   2   1   2       46.87       44.94      2.43 o 
   3   1   2      107.63      114.20      3.97 o 
   4   1   2       24.08       34.63      4.38 o 
   0   2   2       62.52       62.75      3.17 o 
   1   2   2      439.19      432.36      6.23 o 
   2   2   2      190.82      187.17      3.54 o 
   3   2   2       40.55       44.16      3.33 o 
   4   2   2        0.14        4.06      3.08 o 
   0   3   2      185.90      229.03      5.18 o 
   1   3   2       85.74       85.55      2.98 o 
   2   3   2      301.04      303.93      7.94 o 
   3   3   2       35.59       33.64      3.19 o 
   4   3   2       11.17       15.58      3.14 o 
   0   4   2      956.55     1184.95     14.91 o 
   1   4   2      530.21      569.27      7.00 o 
   2   4   2       16.23       15.18      1.89 o 
   3   4   2       22.09       24.00      2.91 o 
   4   4   2        0.87        0.03      3.03 o 
   0   5   2      154.70      187.74      4.22 o 
   1   5   2      151.51      143.61      3.48 o 
   2   5   2       79.04       86.96      6.10 o 
   3   5   2       51.47       62.84      5.87 o 
   4   5   2        9.97       14.32      3.96 o 
   0   6   2      104.94      124.76      3.82 o 
   1   6   2        1.91        3.33      1.36 o 
   2   6   2       10.83       12.02      3.09 o 
   3   6   2       45.56       45.92      3.97 o 
   4   6   2       16.54       14.06      2.63 o 
   0   7   2      823.70      893.82     12.85 o 
   1   7   2       34.10       38.90      2.40 o 
   2   7   2       70.79       66.85      4.84 o 
   3   7   2       42.61       43.11      4.19 o 
   4   7   2       36.51       37.79      4.82 o 
   0   8   2      191.44      204.17      6.44 o 
   1   8   2       45.08       50.99      2.89 o 
   2   8   2      107.85      109.34      4.46 o 
   3   8   2       27.94       28.57      3.57 o 
   0   9   2      361.89      354.75      8.72 o 
   1   9   2      277.53      275.05      5.80 o 
   2   9   2      176.90      161.50      5.44 o 
   3   9   2       25.13       22.51      3.80 o 
   0  10   2       83.63       85.19      6.08 o 
   1  10   2       57.48       60.46      3.84 o 
   2  10   2      201.46      192.26      5.83 o 
   3  10   2        2.47        6.49      4.22 o 
   0  11   2       11.31       15.47      4.10 o 
   1  11   2      128.80      121.25      5.14 o 
   2  11   2        3.48       12.09      3.16 o 
   0  12   2       96.09      100.83      8.87 o 
   1  12   2       22.47       31.65      5.66 o 
   1   0   3     3000.59     2753.42     56.65 o 
   2   0   3      442.97      449.16     26.46 o 
   3   0   3        0.08        1.34      3.15 o 
   4   0   3       14.91       37.59      9.54 o 
   0   1   3      295.64      241.81      9.27 o 
   1   1   3     2960.98     2795.69     41.64 o 
   2   1   3      207.52      203.36      4.58 o 
   3   1   3      120.33      125.17      4.23 o 
   4   1   3       18.67       23.81      4.83 o 
   0   2   3      247.35      236.63      5.64 o 
   1   2   3      342.88      329.45      5.15 o 
   2   2   3       15.78       15.78      1.39 o 
   3   2   3       95.19       89.44      4.08 o 
   4   2   3        3.88        8.82      5.55 o 
   0   3   3     2410.98     2841.64     41.00 o 
   1   3   3       93.81       89.73      4.28 o 
   2   3   3      116.91      111.96      3.78 o 
   3   3   3       36.74       34.20      3.05 o 
   4   3   3       60.10       64.29      5.27 o 
   0   4   3      353.43      403.91      7.86 o 
   1   4   3      694.99      778.30      9.95 o 
   2   4   3       88.16       98.44      4.69 o 
   3   4   3       11.67       10.15      2.34 o 
   4   4   3       11.39       12.91      3.19 o 
   0   5   3      196.06      233.32      4.77 o 
   1   5   3       10.03        9.92      1.37 o 
   2   5   3       24.68       31.50      2.71 o 
   3   5   3       54.86       60.63      4.12 o 
   4   5   3       40.46       39.22      6.78 o 
   0   6   3       33.11       29.18      2.29 o 
   1   6   3      138.29      143.66      3.58 o 
   2   6   3        6.35        6.21      1.84 o 
   3   6   3       49.56       46.36      4.02 o 
   4   6   3       31.65       34.81      3.86 o 
   0   7   3      352.30      365.04      7.03 o 
   1   7   3       78.32       90.58      3.43 o 
   2   7   3       34.17       34.84      2.99 o 
   3   7   3        5.68        5.66      2.92 o 
   4   7   3       23.81       20.79      4.50 o 
   0   8   3     1212.35     1301.49     24.34 o 
   1   8   3       70.06       76.87      3.31 o 
   2   8   3       84.41       91.78      4.29 o 
   3   8   3       39.88       38.14      4.18 o 
   0   9   3      109.96      123.98      5.55 o 
   1   9   3        2.53        5.24      1.96 o 
   2   9   3      317.67      282.66      7.64 o 
   3   9   3       10.38       22.41      4.49 o 
   0  10   3       24.50       26.76      4.00 o 
   1  10   3       54.45       52.83      3.53 o 
   2  10   3       40.60       42.72      3.66 o 
   3  10   3       13.32       19.10      5.09 o 
   0  11   3        0.00        6.27      3.58 o 
   1  11   3       11.66       17.50      4.63 o 
   2  11   3       57.13       55.78      4.12 o 
   0  12   3       62.77       66.06      7.19 o 
   1  12   3       50.71       46.88      4.51 o 
   0   0   4       12.68       15.32      3.13 o 
   1   0   4     4444.52     4169.59     86.53 o 
   2   0   4     2809.13     2771.75     59.51 o 
   3   0   4       37.61       38.91      4.60 o 
   4   0   4       39.24       34.08      9.51 o 
   0   1   4     1222.16      992.61     27.97 o 
   1   1   4      949.26      858.01     15.25 o 
   2   1   4      354.62      331.37      6.63 o 
   3   1   4      127.82      131.91      4.69 o 
   4   1   4        5.78       10.27      3.88 o 
   0   2   4        1.94        4.50      1.99 o 
   1   2   4      214.31      203.34      3.43 o 
   2   2   4       43.22       44.18      2.40 o 
   3   2   4       30.16       31.24      2.92 o 
   4   2   4      104.38      109.57     11.24 o 
   0   3   4     1045.57     1154.60     17.80 o 
   1   3   4      295.75      291.16      5.90 o 
   2   3   4      168.82      148.90      6.88 o 
   3   3   4       38.22       36.79      3.25 o 
   4   3   4      201.88      184.53      7.67 o 
   0   4   4      127.25      156.32      4.60 o 
   1   4   4      312.15      330.75      5.76 o 
   2   4   4       59.05       54.94      3.26 o 
   3   4   4       17.42       18.51      3.25 o 
   4   4   4      130.11      135.63      8.22 o 
   0   5   4     1405.35     1794.40     24.74 o 
   1   5   4      611.76      661.38      9.78 o 
   2   5   4      107.27       99.93      3.89 o 
   3   5   4        3.60        2.30      3.17 o 
   4   5   4       43.65       51.71      6.53 o 
   0   6   4       69.77       81.45      3.29 o 
   1   6   4      123.89      123.24      3.54 o 
   2   6   4       17.06       19.50      2.59 o 
   3   6   4       55.33       59.99      4.53 o 
   4   6   4        8.02       15.35      5.08 o 
   0   7   4      303.77      305.60      6.65 o 
   1   7   4      187.69      199.95      4.64 o 
   2   7   4       83.53       84.76      4.22 o 
   3   7   4       18.40       12.07      5.35 o 
   4   7   4       15.41       20.30      4.27 o 
   0   8   4       20.11       21.00      2.93 o 
   1   8   4      121.89      127.13      4.09 o 
   2   8   4      191.22      163.85      5.40 o 
   3   8   4       55.01       48.30      5.21 o 
   0   9   4      280.38      252.25      7.43 o 
   1   9   4       77.09       81.06      3.79 o 
   2   9   4       86.03       98.36      5.01 o 
   3   9   4      218.17      177.31      8.16 o 
   0  10   4       28.69       31.04      4.13 o 
   1  10   4       14.52       16.65      2.53 o 
   2  10   4       31.95       30.92      3.50 o 
   3  10   4       28.74       44.63      7.63 o 
   0  11   4        0.07        5.92      4.93 o 
   1  11   4       34.01       28.14      4.05 o 
   2  11   4       74.67       76.21      6.39 o 
   0  12   4        0.29        1.25      3.28 o 
   1  12   4       43.32       48.99      5.02 o 
   1   0   5        7.80       10.81      2.75 o 
   2   0   5        1.01        3.71      3.24 o 
   3   0   5      229.04      245.68     10.31 o 
   4   0   5        3.76        3.65      7.82 o 
   0   1   5      183.32      155.34      6.12 o 
   1   1   5      245.20      221.27      4.57 o 
   2   1   5     1296.79     1235.68     20.21 o 
   3   1   5        0.26        0.29      2.32 o 
   4   1   5        9.99       11.02      3.64 o 
   0   2   5       29.17       32.89      2.63 o 
   1   2   5      239.04      220.00      4.51 o 
   2   2   5      686.29      658.41     12.44 o 
   3   2   5      131.42      131.53      6.28 o 
   4   2   5       32.42       41.43      5.46 o 
   0   3   5      193.78      228.15      6.01 o 
   1   3   5      260.67      234.75      4.32 o 
   2   3   5       95.93       97.33      4.25 o 
   3   3   5      204.30      191.94      8.20 o 
   4   3   5       56.04       90.55      7.60 o 
   0   4   5      646.59      735.30     16.48 o 
   1   4   5      403.91      412.61      8.63 o 
   2   4   5       46.05       54.97      5.33 o 
   3   4   5       17.77       27.14      6.02 o 
   4   4   5       70.87       85.71      7.63 o 
   0   5   5      399.55      507.30      9.91 o 
   1   5   5      108.47       99.40      3.61 o 
   2   5   5       51.23       52.60      3.04 o 
   3   5   5        2.13        2.88      3.86 o 
   4   5   5       37.22       43.16      5.29 o 
   0   6   5       53.79       75.00      3.23 o 
   1   6   5      238.91      226.69      5.52 o 
   2   6   5        7.43        6.67      2.21 o 
   3   6   5        0.98        7.80      2.95 o 
   4   6   5       35.84       44.51      5.96 o 
   0   7   5       99.01      105.95      4.07 o 
   1   7   5      336.70      309.84      6.34 o 
   2   7   5        4.55        3.53      2.11 o 
   3   7   5       34.85       30.82      4.37 o 
   4   7   5       24.76       31.41      6.75 o 
   0   8   5        3.74        2.73      2.25 o 
   1   8   5      464.92      415.42      7.11 o 
   2   8   5        0.93        6.93      2.36 o 
   3   8   5       21.27       27.82      5.95 o 
   0   9   5        1.80        1.78      2.20 o 
   1   9   5      204.46      185.75      4.89 o 
   2   9   5        2.95        6.02      2.41 o 
   3   9   5       41.07       42.28      6.65 o 
   0  10   5       45.85       46.98      4.99 o 
   1  10   5        2.10        4.17      2.05 o 
   2  10   5       65.87       62.10      4.38 o 
   3  10   5      210.86      170.11      8.72 o 
   0  11   5       11.24        8.14      3.33 o 
   1  11   5        2.13        8.01      3.42 o 
   2  11   5       75.45       81.23      5.10 o 
   0  12   5        0.15        5.35      3.49 o 
   1  12   5       15.52       21.57      3.65 o 
   0   0   6      238.70      209.21     10.48 o 
   1   0   6      245.94      238.14      7.97 o 
   2   0   6      346.42      345.59     10.98 o 
   3   0   6      547.81      539.85     16.34 o 
   4   0   6        0.04       -4.46      6.93 o 
   0   1   6      737.33      673.21     13.25 o 
   1   1   6      269.02      262.57      6.81 o 
   2   1   6     1223.99     1183.26     17.34 o 
   3   1   6       75.91       82.14      4.81 o 
   4   1   6       12.02       10.28      4.55 o 
   0   2   6      673.61      592.40     12.03 o 
   1   2   6       79.76       69.69      2.46 o 
   2   2   6      398.23      362.63      6.45 o 
   3   2   6      206.68      193.55      8.55 o 
   4   2   6      176.19      173.82     10.60 o 
   0   3   6      219.26      218.31      6.54 o 
   1   3   6       84.72       81.33      2.74 o 
   2   3   6      131.75      124.97      4.75 o 
   3   3   6       75.63       83.92      5.22 o 
   4   3   6      165.25      167.02     12.52 o 
   0   4   6     1231.09     1415.48     22.47 o 
   1   4   6      325.37      321.89      9.22 o 
   2   4   6      129.44      111.00      4.30 o 
   3   4   6      101.12       94.51      7.15 o 
   4   4   6       44.38       52.83      6.44 o 
   0   5   6      123.96      146.01      5.00 o 
   1   5   6      143.45      149.40      4.35 o 
   2   5   6       21.76       21.12      2.37 o 
   3   5   6       80.25       97.47      7.36 o 
   4   5   6      277.19      262.86     11.97 o 
   0   6   6        1.12       -0.89      2.15 o 
   1   6   6       54.59       57.54      3.31 o 
   2   6   6       94.80       93.48      3.88 o 
   3   6   6       29.64       30.93      3.96 o 
   4   6   6       35.81       43.46      5.65 o 
   0   7   6       66.60       69.99      3.84 o 
   1   7   6      216.75      220.45      5.45 o 
   2   7   6       81.98       78.03      4.07 o 
   3   7   6       12.69       16.64      3.78 o 
   4   7   6       49.33       56.03      5.88 o 
   0   8   6       23.31       21.74      2.76 o 
   1   8   6      150.65      155.35      4.93 o 
   2   8   6      174.82      159.51      5.80 o 
   3   8   6       17.27       24.78      6.34 o 
   0   9   6        4.13        1.75      2.84 o 
   1   9   6       30.32       27.81      3.22 o 
   2   9   6       54.56       55.80      4.66 o 
   3   9   6      185.42      144.85     10.27 o 
   0  10   6      118.20      104.25      7.77 o 
   1  10   6       69.22       64.80      4.82 o 
   2  10   6       39.70       36.16      3.70 o 
   0  11   6        4.65        7.13      6.13 o 
   1  11   6        6.01       13.13      2.65 o 
   2  11   6        2.50        6.77      3.60 o 
   0  12   6       12.91       12.56      4.14 o 
   1  12   6      103.17       93.62      6.16 o 
   1   0   7        4.19        4.87      2.86 o 
   2   0   7        0.43        2.85      3.02 o 
   3   0   7      261.47      256.06     10.82 o 
   4   0   7        1.09        8.98      7.88 o 
   0   1   7       41.64       39.65      3.00 o 
   1   1   7      327.40      343.20      8.28 o 
   2   1   7      560.26      546.64      9.49 o 
   3   1   7      335.26      310.19     10.25 o 
   4   1   7       47.43       49.55      6.11 o 
   0   2   7       15.41       16.77      2.49 o 
   1   2   7      106.30       98.02      3.15 o 
   2   2   7       15.72       21.46      2.35 o 
   3   2   7      173.35      171.61      7.89 o 
   4   2   7       13.03       28.06      6.91 o 
   0   3   7      114.06      127.95      5.28 o 
   1   3   7      143.73      138.87      3.08 o 
   2   3   7       10.99        9.36      1.77 o 
   3   3   7      329.10      303.85      8.96 o 
   4   3   7       36.12       49.45     10.31 o 
   0   4   7       12.88       16.63      2.99 o 
   1   4   7      228.21      241.96      5.27 o 
   2   4   7       76.92       76.06      3.15 o 
   3   4   7      356.93      355.41     11.65 o 
   4   4   7      200.29      190.72     11.63 o 
   0   5   7       26.61       33.35      3.20 o 
   1   5   7       62.78       66.57      3.18 o 
   2   5   7       35.90       41.64      3.58 o 
   3   5   7       80.11       67.09      6.57 o 
   4   5   7      140.48      154.27     10.25 o 
   0   6   7       51.81       57.67      3.90 o 
   1   6   7       15.98       15.12      2.41 o 
   2   6   7      176.22      171.89      5.05 o 
   3   6   7       60.07       62.64      7.98 o 
   4   6   7       21.71       28.14      4.73 o 
   0   7   7       10.07        7.75      2.24 o 
   1   7   7       62.96       61.40      3.73 o 
   2   7   7      177.84      166.10      6.00 o 
   3   7   7      100.96       91.79      6.81 o 
   0   8   7       28.17       26.60      2.92 o 
   1   8   7      109.95      102.54      4.24 o 
   2   8   7      312.12      270.09      7.35 o 
   3   8   7       10.09       13.35      4.99 o 
   0   9   7       39.12       34.59      4.45 o 
   1   9   7       32.84       31.80      3.19 o 
   2   9   7        4.97        7.30      2.52 o 
   3   9   7        0.04       22.02      7.21 o 
   0  10   7       10.35        6.23      3.12 o 
   1  10   7       23.08       24.27      3.07 o 
   2  10   7       34.77       36.49      3.57 o 
   0  11   7       72.38       67.40      6.24 o 
   1  11   7       17.30       17.60      3.19 o 
   2  11   7       50.18       59.16      5.92 o 
   0  12   7        0.57        1.52      3.29 o 
   1  12   7       18.00       20.64      3.58 o 
   0   0   8      292.45      297.03     13.29 o 
   1   0   8      825.26      860.64     20.78 o 
   2   0   8        0.11        0.12      3.47 o 
   3   0   8      295.66      270.32     19.45 o 
   4   0   8        2.39        3.58      7.57 o 
   0   1   8       43.75       50.23      3.33 o 
   1   1   8      141.95      106.23     10.27 o 
   2   1   8       10.91       11.73      2.79 o 
   3   1   8       57.67       58.63      5.68 o 
   4   1   8       53.72       50.19      6.11 o 
   0   2   8       49.72       51.03      4.09 o 
   1   2   8       39.54       50.29      4.16 o 
   2   2   8       26.08       26.90      2.56 o 
   3   2   8      324.90      301.50     11.75 o 
   4   2   8       72.71       70.92      9.80 o 
   0   3   8       75.01       79.02      4.61 o 
   1   3   8      448.77      433.34      6.95 o 
   2   3   8       27.88       24.36      3.45 o 
   3   3   8      205.27      199.23      7.68 o 
   4   3   8       55.42       65.86     11.50 o 
   0   4   8       75.60       80.27      5.09 o 
   1   4   8       36.63       40.92      2.13 o 
   2   4   8       19.07       20.67      2.62 o 
   3   4   8      358.97      349.22      9.92 o 
   4   4   8       77.83       80.91      8.21 o 
   0   5   8        1.37        2.45      3.08 o 
   1   5   8      164.91      171.74      5.02 o 
   2   5   8       74.55       74.93      5.78 o 
   3   5   8       76.41       79.53      7.17 o 
   4   5   8       58.91       70.44      7.54 o 
   0   6   8        3.61        2.34      2.16 o 
   1   6   8       12.91       12.82      2.37 o 
   2   6   8      510.45      466.30      9.70 o 
   3   6   8       88.81       77.08     13.18 o 
   4   6   8        7.12       12.65      4.65 o 
   0   7   8       11.15        8.29      3.15 o 
   1   7   8        4.61        3.92      2.57 o 
   2   7   8       72.65       77.78      6.21 o 
   3   7   8       98.32      105.24      6.97 o 
   0   8   8        1.90        1.86      2.24 o 
   1   8   8       28.14       21.13      2.75 o 
   2   8   8       84.57       85.14      6.49 o 
   3   8   8       54.52       54.75      5.96 o 
   0   9   8       67.59       70.05      5.80 o 
   1   9   8       70.39       66.12      4.24 o 
   2   9   8       63.19       60.89      5.33 o 
   3   9   8       28.59       44.52      7.46 o 
   0  10   8        4.38        7.38      3.57 o 
   1  10   8       11.52       12.90      2.66 o 
   2  10   8        5.47        7.40      4.43 o 
   0  11   8        1.52        8.72      5.53 o 
   1  11   8        5.08        7.98      2.88 o 
   2  11   8       37.58       46.33      5.29 o 
   0  12   8      109.08       97.43     12.39 o 
   1  12   8       13.66       11.57      4.21 o 
   1   0   9      271.00      294.40     13.47 o 
   2   0   9       73.02       83.63      6.86 o 
   3   0   9       46.37       63.70      7.57 o 
   4   0   9       28.74       37.84      9.59 o 
   0   1   9       28.27       29.46      3.08 o 
   1   1   9       63.77       67.40      3.81 o 
   2   1   9       78.62       75.48      4.50 o 
   3   1   9       96.89      100.24      6.78 o 
   4   1   9       43.80       41.78      6.15 o 
   0   2   9      270.32      258.05     16.63 o 
   1   2   9       51.35       57.77      4.03 o 
   2   2   9       36.57       38.51      3.34 o 
   3   2   9      117.39      119.27      7.08 o 
   4   2   9      139.70      140.20     12.51 o 
   0   3   9       95.58       86.69      5.07 o 
   1   3   9      104.30       98.91      3.47 o 
   2   3   9      141.94      126.29      9.33 o 
   3   3   9       41.95       45.78      4.79 o 
   4   3   9       28.43       29.29      6.28 o 
   0   4   9      216.45      212.07      7.51 o 
   1   4   9      222.24      216.27      5.05 o 
   2   4   9      248.06      221.00      6.13 o 
   3   4   9      125.21      120.89      6.78 o 
   4   4   9       32.79       50.59      8.16 o 
   0   5   9       40.03       40.06      4.54 o 
   1   5   9       49.09       54.54      2.74 o 
   2   5   9      394.23      368.05      8.34 o 
   3   5   9       38.43       34.25      5.83 o 
   4   5   9       18.81       26.51      6.00 o 
   0   6   9       33.45       28.32      4.46 o 
   1   6   9       37.90       42.98      3.19 o 
   2   6   9       72.51       79.07      4.75 o 
   3   6   9       45.21       46.77      6.43 o 
   4   6   9       12.43       17.64      5.14 o 
   0   7   9        0.38       -5.87      4.95 o 
   1   7   9       67.42       68.26      4.02 o 
   2   7   9      112.83      104.12      5.67 o 
   3   7   9       80.03       80.74      7.86 o 
   0   8   9       50.92       53.00      3.89 o 
   1   8   9       17.96       17.90      2.84 o 
   2   8   9       31.29       28.84      5.90 o 
   3   8   9       49.34       61.10      9.43 o 
   0   9   9       37.73       33.97      5.80 o 
   1   9   9       14.95       14.46      2.88 o 
   2   9   9        4.90        7.78      3.44 o 
   3   9   9        4.76       14.51      6.95 o 
   0  10   9      199.46      177.13      9.15 o 
   1  10   9        3.84        6.50      2.49 o 
   2  10   9        4.71       11.58      3.44 o 
   0  11   9        0.04        5.61      3.45 o 
   1  11   9       53.00       56.16      5.07 o 
   0  12   9       33.96       43.34      7.68 o 
   0   0  10      358.58      355.88     15.65 o 
   1   0  10      177.93      151.32     18.94 o 
   2   0  10        8.45       -0.25      7.03 o 
   3   0  10       20.16       23.42      5.44 o 
   4   0  10      200.74      209.77     16.35 o 
   0   1  10      757.05      797.49     16.34 o 
   1   1  10      172.89      165.67      5.81 o 
   2   1  10       28.63       28.67      3.74 o 
   3   1  10       11.19       19.91      3.95 o 
   4   1  10      163.13      136.77     10.34 o 
   0   2  10       80.22       70.97      7.09 o 
   1   2  10       47.96       46.29      3.06 o 
   2   2  10       42.00       37.23      3.56 o 
   3   2  10      155.74      146.50      7.10 o 
   4   2  10      201.83      182.32      9.45 o 
   0   3  10        0.36       -1.39      2.53 o 
   1   3  10       24.38       25.07      2.33 o 
   2   3  10      229.90      212.55     20.62 o 
   3   3  10      110.87      117.21      6.82 o 
   4   3  10      127.62      114.17     10.82 o 
   0   4  10        6.39       10.10      3.27 o 
   1   4  10        4.68        2.02      2.02 o 
   2   4  10      517.36      467.94     11.47 o 
   3   4  10      155.64      149.79      7.46 o 
   4   4  10       45.35       43.34      7.28 o 
   0   5  10        2.08       -2.79      3.42 o 
   1   5  10       45.73       45.60      3.33 o 
   2   5  10      223.75      219.24      6.46 o 
   3   5  10      634.67      564.22     16.19 o 
   4   5  10        0.65        3.17     10.83 o 
   0   6  10       29.97       30.01      5.83 o 
   1   6  10        6.65        5.24      2.21 o 
   2   6  10      123.72      119.13      5.18 o 
   3   6  10       15.62       14.49      5.06 o 
   0   7  10        2.40        3.48      5.20 o 
   1   7  10       48.56       48.57      3.57 o 
   2   7  10       58.49       56.26      4.33 o 
   3   7  10      268.88      244.90     11.37 o 
   0   8  10        0.01       -2.90      6.28 o 
   1   8  10       31.61       27.13      3.35 o 
   2   8  10       25.17       25.87      4.14 o 
   3   8  10      145.57      136.36      7.61 o 
   0   9  10       90.28       79.05      8.21 o 
   1   9  10       34.31       38.58      3.49 o 
   2   9  10       27.28       23.58      3.84 o 
   3   9  10       15.99       25.86      4.79 o 
   0  10  10       34.57       31.37      6.29 o 
   1  10  10       11.87       13.25      3.01 o 
   2  10  10        6.46       13.61      3.76 o 
   0  11  10        3.96       -0.28      5.01 o 
   1  11  10       18.60       15.85      3.51 o 
   1   0  11        3.03       -0.14      2.00 o 
   2   0  11      146.84      119.55      8.81 o 
   3   0  11       12.98       13.37      5.10 o 
   4   0  11       56.73       71.44     13.01 o 
   0   1  11      224.17      222.89      7.66 o 
   1   1  11      123.54      119.28      5.48 o 
   2   1  11       59.74       62.81      4.72 o 
   3   1  11       36.68       33.14      5.12 o 
   4   1  11       44.85       41.82      6.10 o 
   0   2  11      126.82      120.16      8.33 o 
   1   2  11      167.18      153.49      5.24 o 
   2   2  11      121.87      110.52      5.37 o 
   3   2  11       66.02       74.43      5.70 o 
   4   2  11       54.23       54.61      6.91 o 
   0   3  11        2.29       -0.33      2.80 o 
   1   3  11       54.58       59.27      3.71 o 
   2   3  11      264.69      231.90      8.28 o 
   3   3  11       57.45       57.83      5.50 o 
   4   3  11       99.84       94.02      8.13 o 
   0   4  11        9.51        9.10      3.47 o 
   1   4  11      373.04      344.66      6.86 o 
   2   4  11      207.17      197.12      7.87 o 
   3   4  11      122.15      127.90      7.15 o 
   4   4  11       12.49        6.39     12.04 o 
   0   5  11      104.22      120.00      6.91 o 
   1   5  11      131.93      128.63      6.95 o 
   2   5  11       65.27       63.06      6.17 o 
   3   5  11       32.05       38.79      5.67 o 
   4   5  11       14.20       22.94      8.89 o 
   0   6  11       20.62       18.04      5.66 o 
   1   6  11       54.45       56.61      4.40 o 
   2   6  11      205.70      175.98      6.40 o 
   3   6  11      193.50      169.40      9.63 o 
   0   7  11       36.18       41.87      6.54 o 
   1   7  11       17.37       10.77      4.68 o 
   2   7  11       21.42       19.69      3.37 o 
   3   7  11       62.26       60.31      7.38 o 
   0   8  11       13.77       11.79      9.09 o 
   1   8  11       88.94       86.18      5.02 o 
   2   8  11       49.55       42.34      4.71 o 
   3   8  11       23.25       25.40      6.02 o 
   0   9  11       31.99       26.66      6.50 o 
   1   9  11       10.21       11.64      3.02 o 
   2   9  11       11.15       14.07      3.31 o 
   0  10  11        1.18        3.47      6.41 o 
   1  10  11       10.50       14.30      2.99 o 
   2  10  11        2.47       10.79      3.68 o 
   0  11  11       23.51       33.73      6.99 o 
   1  11  11      111.19      108.35      6.39 o 
   0   0  12      334.81      365.50     17.24 o 
   2   0  12        0.42        1.63      6.96 o 
   3   0  12        3.27       10.06      5.34 o 
   4   0  12        3.70        4.88      9.21 o 
   0   1  12        8.69        4.03      3.02 o 
   1   1  12       63.22       70.44      4.56 o 
   2   1  12       10.30       11.10      3.87 o 
   3   1  12      112.25      115.48     10.00 o 
   4   1  12       38.55       38.13      6.08 o 
   0   2  12      332.25      324.44      9.49 o 
   1   2  12       80.52       77.50      4.17 o 
   2   2  12       24.67       28.35      3.72 o 
   3   2  12       48.19       46.50      5.14 o 
   4   2  12       36.77       36.41      6.45 o 
   0   3  12       59.88       66.02      4.95 o 
   1   3  12      109.10      109.84      4.96 o 
   2   3  12      313.42      302.68      9.33 o 
   3   3  12       21.38       23.39      4.54 o 
   4   3  12       21.71       26.28     10.26 o 
   0   4  12        4.85        3.07      3.57 o 
   1   4  12      229.76      201.54      5.42 o 
   2   4  12      370.16      337.19     11.47 o 
   3   4  12       17.51       19.01      4.62 o 
   4   4  12        5.58       12.73      5.58 o 
   0   5  12       54.97       53.87      6.72 o 
   1   5  12      273.56      247.95     10.46 o 
   2   5  12       34.01       32.11      4.69 o 
   3   5  12        5.46        1.45      3.41 o 
   0   6  12       96.17       97.49     11.34 o 
   1   6  12      144.73      133.86      5.84 o 
   2   6  12       13.79       13.25      4.16 o 
   3   6  12       57.19       45.74      6.92 o 
   0   7  12       19.46       18.12      5.60 o 
   1   7  12       53.49       45.81      4.69 o 
   2   7  12        5.70        3.46      4.21 o 
   3   7  12        3.35        7.27      5.24 o 
   0   8  12        0.06        8.69      9.18 o 
   1   8  12       34.10       39.05      4.82 o 
   2   8  12       47.52       49.26      8.59 o 
   3   8  12       21.15       18.55      5.95 o 
   0   9  12       49.17       38.68     11.56 o 
   1   9  12       17.02       16.13      4.17 o 
   2   9  12       76.02       77.32      9.91 o 
   0  10  12        3.49        4.44      5.56 o 
   1  10  12       49.11       53.19      5.08 o 
   2  10  12       77.07       75.49      7.36 o 
   0  11  12        4.78        2.88      5.69 o 
   1  11  12        6.48        6.75      4.18 o 
   1   0  13       21.41       14.37      5.16 o 
   2   0  13       18.01       28.80      6.31 o 
   3   0  13       51.42       35.73     10.68 o 
   4   0  13        2.57       -4.86      5.56 o 
   0   1  13      286.23      265.89      8.99 o 
   1   1  13      137.59      143.37      5.88 o 
   2   1  13       46.50       50.06      4.98 o 
   3   1  13       54.49       47.81      5.21 o 
   4   1  13        7.62        2.25      5.02 o 
   0   2  13      166.42      152.77      7.46 o 
   1   2  13       47.19       53.62      4.02 o 
   2   2  13      101.14       99.71      5.79 o 
   3   2  13       38.73       40.55      5.13 o 
   4   2  13        2.47        6.19      5.45 o 
   0   3  13       26.12       34.53      5.11 o 
   1   3  13      106.85       93.09      4.97 o 
   2   3  13       97.64      100.74      6.36 o 
   3   3  13       26.92       24.24      6.27 o 
   4   3  13        2.51       11.80      5.75 o 
   0   4  13       49.75       46.10      6.20 o 
   1   4  13       29.77       26.11      3.56 o 
   2   4  13      185.48      173.25     10.80 o 
   3   4  13        7.34       19.08      4.59 o 
   4   4  13       26.81       42.84      6.88 o 
   0   5  13      209.95      205.85     11.19 o 
   1   5  13      272.99      261.14     10.63 o 
   2   5  13       45.10       40.76      4.98 o 
   3   5  13       48.99       49.49      5.54 o 
   0   6  13       25.81       27.95      6.24 o 
   1   6  13      189.88      182.96      8.53 o 
   2   6  13        2.74        1.62      5.90 o 
   3   6  13       27.84       25.83      5.82 o 
   0   7  13       97.49      109.71      9.34 o 
   1   7  13       23.28       20.47      3.80 o 
   2   7  13       21.77       19.36      4.71 o 
   3   7  13        8.93       13.99      5.96 o 
   0   8  13        2.82        0.56      9.59 o 
   1   8  13       16.91       16.32      4.20 o 
   2   8  13       39.07       38.82      6.59 o 
   3   8  13       43.97       52.82      7.73 o 
   0   9  13       25.31       18.19      6.36 o 
   1   9  13        0.60        5.46      3.62 o 
   2   9  13       46.14       51.26      8.91 o 
   0  10  13        1.47       -1.62      5.48 o 
   1  10  13       41.12       44.97      5.52 o 
   0  11  13        0.24        4.42      5.87 o 
   0   0  14        3.01        9.15      6.80 o 
   1   0  14       48.07       41.18      6.47 o 
   2   0  14       87.17       68.72      7.79 o 
   3   0  14      102.44       90.64     13.45 o 
   4   0  14       15.51       15.56      7.35 o 
   0   1  14        9.17        6.54      3.75 o 
   1   1  14       10.80       14.30      3.45 o 
   2   1  14       10.98        8.61      4.02 o 
   3   1  14        6.53        6.70      4.20 o 
   4   1  14        2.11        5.19      6.00 o 
   0   2  14       75.13       70.96      5.63 o 
   1   2  14      271.09      264.68      7.52 o 
   2   2  14        4.45       -1.25      2.44 o 
   3   2  14       80.86       78.97      6.40 o 
   4   2  14        4.64       13.37      5.97 o 
   0   3  14       54.63       47.63      5.88 o 
   1   3  14      348.25      325.63      8.26 o 
   2   3  14       75.12       68.67      5.66 o 
   3   3  14       33.52       34.34      5.19 o 
   4   3  14       10.41        1.08      7.21 o 
   0   4  14      346.21      329.81     13.16 o 
   1   4  14       87.72       93.20      5.25 o 
   2   4  14       86.26       81.16      6.18 o 
   3   4  14       21.17       18.81      7.17 o 
   0   5  14       29.08       29.68      6.29 o 
   1   5  14      264.93      255.97      7.29 o 
   2   5  14       28.98       27.49      4.75 o 
   3   5  14       10.65       14.99      4.64 o 
   0   6  14      394.78      392.80     14.83 o 
   1   6  14       97.10       95.34      5.71 o 
   2   6  14        1.76       -3.09      4.16 o 
   3   6  14        3.09       12.20      6.17 o 
   0   7  14      373.22      375.70     19.50 o 
   1   7  14       18.66       15.23      3.87 o 
   2   7  14        0.18        2.57      5.07 o 
   3   7  14       10.76        7.84      7.15 o 
   0   8  14        3.95        2.45     10.48 o 
   1   8  14       43.74       52.02      5.25 o 
   2   8  14       44.32       43.14      6.40 o 
   0   9  14        1.63       -4.29      5.31 o 
   1   9  14       47.41       50.35      5.37 o 
   2   9  14        0.35        8.24      7.19 o 
   0  10  14       24.38       26.44      7.26 o 
   1  10  14        2.55        1.12      4.31 o 
   1   0  15        1.54       -4.94      7.61 o 
   2   0  15       31.56       27.93      6.66 o 
   3   0  15       26.33        4.35      8.81 o 
   4   0  15        0.21       -3.95      6.13 o 
   0   1  15       25.60       33.62      4.85 o 
   1   1  15       34.68       30.13      3.58 o 
   2   1  15      137.15      126.00      6.07 o 
   3   1  15        0.34       -0.46      4.03 o 
   4   1  15       22.58       31.57      6.52 o 
   0   2  15       17.60       17.97      5.83 o 
   1   2  15       55.54       56.58      4.60 o 
   2   2  15       51.01       46.81      5.03 o 
   3   2  15       13.77       21.08      4.82 o 
   4   2  15       30.78       38.93      7.12 o 
   0   3  15       53.48       62.90      7.44 o 
   1   3  15      170.93      161.14      6.53 o 
   2   3  15       34.35       36.10      4.97 o 
   3   3  15        8.38        9.66      5.07 o 
   0   4  15       60.45       60.82      7.67 o 
   1   4  15       99.51      111.78      6.97 o 
   2   4  15        0.39        2.65      3.95 o 
   3   4  15        1.05        3.22      3.89 o 
   0   5  15      458.94      446.45     25.07 o 
   1   5  15       53.28       56.59      5.65 o 
   2   5  15        8.77        6.52      4.26 o 
   3   5  15        5.66        3.02      4.45 o 
   0   6  15      233.78      236.54     11.94 o 
   1   6  15        2.00        0.53      4.06 o 
   2   6  15       14.40       17.92      4.95 o 
   3   6  15        0.28       10.20      7.87 o 
   0   7  15        7.24        8.80      6.00 o 
   1   7  15       11.84        7.21      4.63 o 
   2   7  15        2.66        3.13      4.37 o 
   3   7  15       21.43       20.94      6.74 o 
   0   8  15        0.04      -12.66      9.90 o 
   1   8  15        3.16        2.92      3.57 o 
   2   8  15       11.10       15.90      5.45 o 
   0   9  15        2.52       -8.37      5.63 o 
   1   9  15       57.82       69.11      6.20 o 
   2   9  15       10.31       14.59      8.09 o 
   0  10  15        5.14        5.89     14.75 o 
   1  10  15       20.63       29.85      8.56 o 
   0   0  16        0.22        0.17      7.74 o 
   1   0  16        5.48        6.68      5.88 o 
   2   0  16        3.80        4.46      5.86 o 
   3   0  16       33.17       45.31     11.11 o 
   0   1  16       10.37       14.08      6.19 o 
   1   1  16        4.05        0.44      2.70 o 
   2   1  16      184.49      167.76      6.86 o 
   3   1  16        6.14        9.95      4.59 o 
   0   2  16        1.99       -1.91      5.74 o 
   1   2  16      148.29      149.42      6.59 o 
   2   2  16        5.36        9.92      4.13 o 
   3   2  16       31.58       33.52      5.45 o 
   0   3  16      291.85      305.89     13.23 o 
   1   3  16      354.03      366.52      9.08 o 
   2   3  16       61.82       62.56      5.84 o 
   3   3  16        5.46        4.06      4.65 o 
   0   4  16      349.18      350.37     13.65 o 
   1   4  16       29.81       27.33      4.21 o 
   2   4  16       21.34       23.08      4.82 o 
   3   4  16        0.68        4.15      3.06 o 
   0   5  16      497.55      499.24     17.06 o 
   1   5  16       77.51       79.47      7.20 o 
   2   5  16        1.20        6.93      4.47 o 
   3   5  16       15.09       27.67      5.45 o 
   0   6  16       38.17       38.02      7.12 o 
   1   6  16      144.45      133.38      7.31 o 
   2   6  16       29.69       21.91      5.27 o 
   3   6  16        9.12       13.28      5.29 o 
   0   7  16      293.82      300.21     22.56 o 
   1   7  16       41.64       40.85      5.05 o 
   2   7  16        4.05        4.51      5.37 o 
   0   8  16        5.36       -9.07     10.88 o 
   1   8  16       18.11        9.46      3.93 o 
   2   8  16        4.95        8.18      5.77 o 
   0   9  16        1.34       -8.23      5.97 o 
   1   9  16       67.17       74.72      7.43 o 
   0  10  16        7.50       12.98     10.84 o 
   1   0  17      242.27      224.97     11.78 o 
   2   0  17        4.77        0.10      5.95 o 
   3   0  17        1.87        5.21      9.48 o 
   0   1  17      245.35      250.18     16.13 o 
   1   1  17       45.44       40.58      4.39 o 
   2   1  17        2.47        2.80      3.41 o 
   3   1  17       11.37       12.86      5.70 o 
   0   2  17      478.68      472.21     20.02 o 
   1   2  17        4.95       -1.90      3.47 o 
   2   2  17       44.40       44.07      5.50 o 
   3   2  17       36.80       31.40      5.56 o 
   0   3  17       42.92       46.39      6.91 o 
   1   3  17      110.88      113.39      5.88 o 
   2   3  17       13.67       11.75      4.62 o 
   3   3  17        6.61        8.29      5.75 o 
   0   4  17      298.95      129.27     11.90 o 
   1   4  17       10.87       11.42      4.03 o 
   2   4  17       11.74        6.75      4.49 o 
   3   4  17       33.35       36.43      5.62 o 
   0   5  17        0.67        1.37      8.30 o 
   1   5  17       59.73       79.76      7.47 o 
   2   5  17        0.99        2.83      4.47 o 
   3   5  17        7.79       17.80      5.49 o 
   0   6  17       13.51       18.69      6.56 o 
   1   6  17      316.80      307.22     15.78 o 
   2   6  17       63.77       72.48      6.64 o 
   0   7  17       51.45       61.60     14.56 o 
   1   7  17       49.51       53.15      7.11 o 
   2   7  17        0.34       -4.48      5.30 o 
   0   8  17       15.75       37.55     13.69 o 
   1   8  17       24.52       22.65      6.34 o 
   2   8  17       54.55       70.80     11.85 o 
   0   9  17        4.26       -6.07      6.30 o 
   1   9  17       20.20       25.27      7.25 o 
   0   0  18       34.01       33.43      9.76 o 
   1   0  18       56.21       39.59      7.16 o 
   2   0  18        1.86       -1.51      6.00 o 
   3   0  18        0.03       -0.08      9.25 o 
   0   1  18        7.20       11.37      6.04 o 
   1   1  18       59.70       59.73      4.91 o 
   2   1  18       10.64        3.15      3.66 o 
   3   1  18        3.60        1.64      5.42 o 
   0   2  18      566.19      613.13     19.52 o 
   1   2  18      131.03      137.07      6.66 o 
   2   2  18       24.95       25.86      5.16 o 
   3   2  18       23.36       28.42      5.72 o 
   0   3  18      134.93      125.04      9.86 o 
   1   3  18       51.19       58.40      5.64 o 
   2   3  18       32.90       41.81      5.72 o 
   3   3  18       30.23       31.31      5.75 o 
   0   4  18        0.39       -4.46      3.49 o 
   1   4  18       58.34       78.81      7.38 o 
   2   4  18        7.00        4.48      4.56 o 
   3   4  18       21.29       23.00      5.52 o 
   0   5  18        3.15        2.14      5.89 o 
   1   5  18       14.22       18.60      5.73 o 
   2   5  18       46.92       38.15      5.75 o 
   3   5  18       22.52       32.01      7.50 o 
   0   6  18        0.65       -4.36      5.96 o 
   1   6  18      120.55      126.55      9.14 o 
   2   6  18        0.33       -6.03      5.20 o 
   0   7  18        0.28        9.27     11.69 o 
   1   7  18      101.64      101.78      8.61 o 
   2   7  18      106.88      106.63      9.30 o 
   0   8  18       91.58      102.62     17.31 o 
   1   8  18       11.24       15.49      9.10 o 
   0   9  18       65.17       75.78     17.62 o 
   1   0  19       96.75      106.54     10.25 o 
   2   0  19        8.60        8.90      6.57 o 
   3   0  19        4.84        6.59      7.26 o 
   0   1  19        6.23        4.99      6.03 o 
   1   1  19        1.73        3.26      4.17 o 
   2   1  19       23.12       24.71      5.95 o 
   3   1  19        6.25       21.36     17.22 o 
   0   2  19       22.74       18.72     12.02 o 
   1   2  19       56.74       63.49      7.60 o 
   2   2  19        3.13        2.65      4.42 o 
   3   2  19        0.25       -0.02      5.76 o 
   0   3  19       58.00       55.17      7.79 o 
   1   3  19       88.94       90.00      6.51 o 
   2   3  19        9.83       17.59      5.08 o 
   3   3  19       16.73       22.93      5.76 o 
   0   4  19       50.61       52.28      7.57 o 
   1   4  19        6.36        3.76      5.13 o 
   2   4  19        3.63        0.53      4.72 o 
   3   4  19        3.90        7.20      4.82 o 
   0   5  19        0.07       -3.20      5.73 o 
   1   5  19       30.94       30.82      6.35 o 
   2   5  19      117.29      139.64     16.64 o 
   0   6  19        6.47       12.31      6.79 o 
   1   6  19       38.88       40.84      6.68 o 
   2   6  19       91.58      101.32      8.79 o 
   0   7  19        5.30       -4.97     11.77 o 
   1   7  19        5.01        4.96      4.17 o 
   2   7  19       47.78       42.26      7.69 o 
   0   8  19       10.70        0.88     12.94 o 
   1   8  19        7.87       12.77      6.75 o 
   0   0  20       58.14       59.03     12.08 o 
   1   0  20       43.72       50.81      8.22 o 
   2   0  20        0.14       -6.70      6.45 o 
   3   0  20        8.68        4.46      7.64 o 
   0   1  20       40.53       47.93      7.82 o 
   1   1  20       94.04       94.41      6.78 o 
   2   1  20       11.34        6.08      4.59 o 
   3   1  20        5.29        2.39      5.96 o 
   0   2  20      205.62      199.90     11.84 o 
   1   2  20      128.54      131.45      8.78 o 
   2   2  20       14.19       15.24      5.00 o 
   3   2  20       17.57       21.98      5.98 o 
   0   3  20        0.14       -2.07      6.00 o 
   1   3  20       69.27       88.60      6.70 o 
   2   3  20       16.46       20.86      5.44 o 
   0   4  20       14.50       16.51      6.56 o 
   1   4  20       30.86       32.78      8.74 o 
   2   4  20        5.16       13.74      6.39 o 
   0   5  20        2.50       -4.30      7.89 o 
   1   5  20        4.12        3.93      6.01 o 
   2   5  20       45.01       54.06      7.52 o 
   0   6  20        0.34        2.48     11.09 o 
   1   6  20       17.34       19.02      6.49 o 
   2   6  20       45.33       43.17      7.78 o 
   0   7  20        3.00        6.56     12.02 o 
   1   7  20       40.09       51.38      9.13 o 
   0   8  20        0.00      -19.02     12.52 o 
   1   0  21        1.15       -0.47      6.28 o 
   2   0  21        0.01        3.22      5.50 o 
   0   1  21      101.82      109.22     10.41 o 
   1   1  21       88.70      116.26      7.44 o 
   2   1  21       61.87       70.58      7.48 o 
   0   2  21       10.26        8.68      8.39 o 
   1   2  21       47.95       47.39      7.45 o 
   2   2  21       39.24       40.98      6.16 o 
   0   3  21       50.27       58.44      8.51 o 
   1   3  21       38.85       33.17      5.49 o 
   2   3  21       21.59       18.28      7.08 o 
   0   4  21       16.74       18.66     11.90 o 
   1   4  21       33.75       49.91      8.25 o 
   2   4  21        5.22        3.54      6.17 o 
   0   5  21       41.09       47.85      7.90 o 
   1   5  21        9.08       11.09      6.10 o 
   2   5  21        2.58       15.27      7.30 o 
   0   6  21        0.50        4.54     11.90 o 
   1   6  21       14.11       18.06      6.68 o 
   0   7  21        5.22        3.39     12.32 o 
   1   7  21       32.12       31.18      9.63 o 
   0   0  22       17.38       13.92     10.07 o 
   1   0  22        5.02       -1.10      6.55 o 
   2   0  22       33.70        8.53     17.41 o 
   0   1  22        6.74        8.91      7.06 o 
   1   1  22       19.29       19.09      5.20 o 
   2   1  22       62.44       62.54      7.61 o 
   0   2  22       10.79        8.37      9.22 o 
   1   2  22       35.37       42.09      7.90 o 
   2   2  22      132.19      152.31     12.13 o 
   0   3  22        1.42       -2.48      6.36 o 
   1   3  22       23.69       16.49      7.15 o 
   2   3  22       38.36       56.60      7.94 o 
   0   4  22        0.07        1.95      7.43 o 
   1   4  22       10.85       18.09      6.37 o 
   2   4  22        5.81       10.40      6.79 o 
   0   5  22        5.38       -2.37      3.67 o 
   1   5  22       27.41       30.37     18.25 o 
   0   6  22       41.51       54.87     15.19 o 
   1   6  22        9.05       18.60      6.72 o 
   1   0  23        3.83       10.81     13.61 o 
   2   0  23        0.13       -5.99      5.14 o 
   0   1  23        0.02        0.51      8.65 o 
   1   1  23        6.24        8.64      5.08 o 
   2   1  23       72.24       87.68      8.74 o 
   0   2  23        0.05        3.64      6.75 o 
   1   2  23       17.21       15.40      5.33 o 
   2   2  23       24.10       26.78      6.81 o 
   0   3  23       28.66       21.62      7.62 o 
   1   3  23       38.08       47.31      7.29 o 
   2   3  23       41.09       40.11      7.81 o 
   0   4  23        8.07        9.04      7.02 o 
   1   4  23        1.55       -4.73      6.10 o 
   0   5  23        0.03        0.27      6.09 o 
   1   5  23        2.69       11.24      6.56 o 
   0   0  24       24.17       31.34     12.41 o 
   1   0  24        5.16       16.26      7.77 o 
   0   1  24        2.77       -8.57     10.50 o 
   1   1  24       22.56       24.21      5.89 o 
   0   2  24       20.52       17.13      7.88 o 
   1   2  24       17.48       26.17      8.19 o 
   0   3  24        0.62        8.80      7.29 o 
   1   3  24        4.87        1.84      4.43 o 
   0   4  24        3.16        2.63      6.97 o 
   1   4  24        3.33       -3.17      6.24 o 
   1   0  25        5.95        4.55      7.69 o 
   0   1  25        0.78       -5.80      7.38 o 
   1   1  25        7.24       13.69      5.75 o 
   0   2  25        0.14       -3.59      7.61 o 
   1   2  25       29.95       35.23      6.31 o 
   0   3  25        1.55       -4.28      7.18 o 
                                                 
